# Supplementary material for: Short- and Long-Term Effects of Ca(OH)2/ZnO Heteronanostructure on Photosystem II Function and ROS Generation in Tomato
Source: Materials (Basel). 2025 Aug 31;18(17):4078. doi: 10.3390/ma18174078 (PMC12430054; doi:10.3390/ma18174078)
Supplement: Supplementary file 1 [file materials-18-04078-s001.zip]

Archive with 1 entries (1 files):
- materials-3816684-supplementary.pdf
